# Supplementary material for: GWAS supported by computer vision identifies large numbers of candidate regulators of in planta regeneration in Populus trichocarpa
Source: G3 (Bethesda). 2024 Feb 7;14(4):jkae026. doi: 10.1093/g3journal/jkae026 (PMC10989874; doi:10.1093/g3journal/jkae026)
Supplement: jkae026_Supplementary_Data [file jkae026_supplementary_data.zip]

Archive with 10 entries (10 files):
- Figure_S1-S13_G3-2023-404699.docx
- Figure_S14_G3-2023-404699.docx
- File_S1_G3-2023-404699.docx
- Supplemental_table_and_figure_legends_G3-2023-404699.docx
- Table_S1-S5_G3-2023-404699.docx
- Table_S10_G3-2023-404699.xlsx
- Table_S6_G3-2023-404699.xlsx
- Table_S7_G3-2023-404699.xlsx
- Table_S8_G3-2023-404699.xlsx
- Table_S9_G3-2023-404699.docx
